# Supplementary material for: Progressive alterations in amino acid and lipid metabolism correlate with peripheral neuropathy in PolgD257A mice
Source: Sci Adv. 2021 Oct 15;7(42):eabj4077. doi: 10.1126/sciadv.abj4077 (PMC8519573; doi:10.1126/sciadv.abj4077)
Supplement: Supplementary file 2 — Tables S1 to S5 [file sciadv.abj4077_tables_s1_to_s5.zip]

Archive with 5 entries (5 files):
- sciadv.abj4077_table_s1.xlsx
- sciadv.abj4077_table_s2.xlsx
- sciadv.abj4077_table_s3.xlsx
- sciadv.abj4077_table_s4.xlsx
- sciadv.abj4077_table_s5.xlsx
