# Supplementary material for: Progressive alterations in amino acid and lipid metabolism correlate with peripheral neuropathy in PolgD257A mice
Source: Sci Adv. 2021 Oct 15;7(42):eabj4077. doi: 10.1126/sciadv.abj4077 (PMC8519573; doi:10.1126/sciadv.abj4077)
Supplement: Supplementary file 2 — Tables S1 to S5 [file sciadv.abj4077_tables_s1_to_s5.zip › sciadv.abj4077_table_s1.xlsx]

## Sheet: Supp Table 1
Supplemental Table 1. Plasma amino acid concentration and fold-change (Polg/WT) as shown in Fig. 2 and Fig. S1.
ALANINE
Concentration (µM)
Time (months)	WT									Polg
3	331.812	360.711	330.766	324.787	385.048	314.958	244.012	238.53		404.904	447.53	701.281	404.81	293.307	397.304	369.684	294.601
4	309.9	354	285.2	320.3	269.8	268.3	290.3	324.5		437.2	503.5	859.5	520.8	425.7	443.2	404.6	450
5	272.7	400.4	358.7	276	266.1	354.4	294.9	341.5		447.6	472.5	826.9	518.9	556.6	453	554.2	532.3
6	285.9	393.8	384	210.5	314.7	352.6	285	307.9		591.9	619.4	704	541.7	567.6	619.2	670.7	642.8
7	404	353.9	397.9	305.3	299.7	351.4	308.2	373.1		566.9	553.3	964	643.8	595	517.5	758.1	694.7
8	361	367.6	331.6	383	299.5	341.4	314.4	353.9		726.9	518.1	1012.5	737.8	643.2	691.1	765.9	580.9
9	274.8	334.7	295.2	304.6	310.2	288.2	250.2	290.6		558.7	464	1261.6	515.2	659.8	679.2	779.4	569.2
11	350.4	312.2	351.3	361.1	273.5	301.5	270.5	266		705.1	600.9	1015.9	827.2	1225	834	879.8	705.5
Values when normalized to WT 3 months (i.e. set WT 3 month vales to 1)
Time (months)	WT									Polg
3	1.04895	1.14031	1.04564	1.02674	1.21724	0.99567	0.77139	0.754058		1.28001	1.41477	2.21694	1.27972	0.927224	1.25599	1.16867	0.931315
4	0.979679	1.11909	0.901595	1.01256	0.852912	0.84817	0.917718	1.02583		1.38211	1.5917	2.71712	1.64639	1.34575	1.40108	1.27905	1.42257
5	0.862079	1.26577	1.13395	0.872512	0.841215	1.12036	0.93226	1.07958		1.41499	1.4937	2.61406	1.64039	1.75957	1.43206	1.75198	1.68275
6	0.903808	1.24491	1.21393	0.665448	0.994853	1.11467	0.900963	0.973356		1.87116	1.95809	2.22554	1.71246	1.79434	1.95746	2.12027	2.03207
7	1.27715	1.11877	1.25787	0.965137	0.947434	1.11087	0.974305	1.17947		1.79213	1.74913	3.04747	2.03523	1.88096	1.63596	2.39656	2.19614
8	1.14122	1.16208	1.04828	1.21077	0.946802	1.07926	0.993905	1.11877		2.29793	1.63786	3.20079	2.33239	2.03333	2.18476	2.42122	1.83638
9	0.868718	1.05808	0.933208	0.962924	0.980627	0.911079	0.790951	0.918666		1.7662	1.46683	3.98826	1.62869	2.08581	2.14714	2.4639	1.7994
11	1.10771	0.98695	1.11056	1.14154	0.864609	0.953124	0.855125	0.840899		2.22901	1.89961	3.21154	2.61501	3.87256	2.6365	2.78129	2.23028
GLYCINE
Concentration (µM)
Time (months)	WT									Polg
3	773.822	757.388	590.556	550.947	826.091	642.932	646.102	730.897		808.182	807.072	745.555	806.449	643.219	715.24	734.866	764.905
4	267.1	386.9	319.4	314.1	309.2	298.3	307	364.9		381.2	422.7	485	439.5	406	415.7	388.4	385.1
5	332.6	486.5	696.8	268.3	457.9	320.5	315.8	312.1		314.9	398.3	445.1	376.1	460.7	347.1	381.4	430.4
6	393.6	372.9	353.6	230.3	387.6	331.7	325.3	315.5		353.9	529.8	344.6	352.4	347.6	352.4	380.9	417.3
7	467.6	364.5	353.2	303.4	389	599.9	372.4	361.9		464.6	329.1	397.4	376.4	437.6	334.3	485.9	537.3
8	403.4	619	384.8	329.9	370.6	364.9	325.3	364.6		373.4	291.7	397.2	381.2	384	350.9	401.6	369.6
9	312.8	345.4	289.1	292.4	322.4	343	305.2	305		377.8	304.9	579.4	366.2	430.5	409.1	444.6	365.3
11	363.2	647.7	357.3	403.5	292.6	300	359.3	246.2		310.2	306.6	397.8	374.3	425.2	352.8	402.2	350.2
Values when normalized to WT 3 months (i.e. set WT 3 month vales to 1)
Time (months)	WT									Polg
3	1.12174	1.09792	0.856074	0.798657	1.19751	0.931998	0.936594	1.05951		1.17155	1.16994	1.08076	1.16903	0.932415	1.03682	1.06527	1.10881
4	0.38719	0.560853	0.463005	0.455322	0.448219	0.432418	0.44503	0.528962		0.55259	0.612749	0.70306	0.637103	0.588541	0.602602	0.563028	0.558244
5	0.48214	0.705234	1.01009	0.38893	0.663775	0.464599	0.457786	0.452423		0.456481	0.577379	0.64522	0.545197	0.667834	0.503159	0.55288	0.623911
6	0.570566	0.540559	0.512581	0.333845	0.561868	0.480835	0.471557	0.457351		0.513016	0.768002	0.499535	0.510842	0.503884	0.510842	0.552156	0.604921
7	0.677837	0.528382	0.512001	0.439811	0.563897	0.86962	0.539834	0.524613		0.673488	0.477066	0.576074	0.545632	0.634348	0.484604	0.704364	0.778874
8	0.584772	0.897307	0.557809	0.478226	0.537225	0.528962	0.471557	0.528527		0.541284	0.422851	0.575784	0.55259	0.556649	0.508667	0.582162	0.535775
9	0.453437	0.500695	0.419082	0.423865	0.467354	0.497215	0.44242	0.44213		0.547662	0.441985	0.839903	0.530846	0.624056	0.593035	0.644496	0.529542
11	0.526498	0.938911	0.517945	0.584917	0.424155	0.434882	0.520844	0.356893		0.449668	0.44445	0.576654	0.542588	0.616373	0.511422	0.583032	0.507653
VALINE
Concentration (µM)
Time (months)	WT									Polg
3	383.586	326.209	352.75	385.96	376.733	309.788	239.319	235.832		343.941	366.147	362.014	384.793	262.509	300.772	294.642	281.192
4	371.6	435	404.9	447.3	357.3	376.1	345.8	407.5		342.1	344	355.8	440.7	293.6	366.7	266.5	318.1
5	302.3	445.9	498.4	320.8	291.4	467.1	339.3	465.4		410.5	404.8	319.8	458.1	330.3	344.4	457.9	395.3
6	342.5	557.8	531	323.8	352.2	492.8	346.5	456.8		389.7	334.2	258.7	353.4	349.9	397.3	485.2	375.4
7	366.6	474.7	570.4	423.8	341.5	410.7	404.9	472.6		401.4	377.4	371.3	383.3	349.4	319.8	407.9	356.3
8	441.5	485.9	364.4	521.7	392.8	388.2	362	366.4		419.3	331.6	352.5	389	332.9	358.8	408.2	296.2
9	430.4	434.2	372.4	430.5	409.8	380	333.7	384.4		341.4	323.9	469.7	396.1	301.2	462.3	377.5	362.7
11	453.3	497.4	459.7	524.7	363.6	426.9	330.7	339		417.7	404.2	384.2	530.3	447.6	466.9	616.2	420.7
Values when normalized to WT 3 months (i.e. set WT 3 month vales to 1)
Time (months)	WT									Polg
3	1.17566	0.999807	1.08115	1.18294	1.15466	0.949477	0.733495	0.722807		1.05415	1.12222	1.10955	1.17936	0.804572	0.921845	0.903057	0.861833
4	1.13893	1.33324	1.24099	1.37094	1.0951	1.15272	1.05985	1.24896		1.04851	1.05434	1.0905	1.35071	0.899863	1.12391	0.816803	0.974954
5	0.926528	1.36665	1.52756	0.983229	0.89312	1.43163	1.03993	1.42642		1.25815	1.24068	0.980164	1.40404	1.01235	1.05556	1.40343	1.21157
6	1.04974	1.70962	1.62748	0.992424	1.07947	1.5104	1.062	1.40006		1.1944	1.0243	0.792897	1.08315	1.07242	1.2177	1.4871	1.15057
7	1.1236	1.45492	1.74824	1.29892	1.04667	1.25877	1.24099	1.44849		1.23026	1.1567	1.13801	1.17479	1.07089	0.980164	1.25018	1.09203
8	1.35317	1.48925	1.11686	1.59897	1.2039	1.18981	1.1095	1.12299		1.28512	1.01633	1.08039	1.19226	1.02031	1.0997	1.2511	0.907832
9	1.31915	1.33079	1.14138	1.31945	1.25601	1.16467	1.02277	1.17816		1.04637	0.99273	1.4396	1.21402	0.923156	1.41692	1.15701	1.11165
11	1.38933	1.5245	1.40895	1.60817	1.11441	1.30842	1.01357	1.03901		1.28022	1.23884	1.17755	1.62533	1.37186	1.43102	1.88861	1.28942
LEUCINE
Concentration (µM)
Time (months)	WT									Polg
3	229.422	205.255	207.016	247.989	241.959	188.833	138.636	152.325		238.314	255.167	226.061	249.433	163.295	185.781	185.029	164.48
4	237.8	291.8	260.7	283.8	259.5	225.2	219.7	250.1		218.6	216.3	234.6	286.6	203.1	232	173.3	215.6
5	187.1	289.1	315.9	185	165	312.1	204.3	285.7		271.1	261.7	202.2	318	217.7	217.9	307.6	267.9
6	194.6	357	326.1	172.8	221.3	300.4	223	284.8		248.6	206.4	151.7	214.1	243.1	247.4	325.5	248.8
7	232.8	297.1	393	278.9	204.3	261.3	258.6	300.3		250.4	230.8	230.7	246.4	226.9	205.6	246.1	233.4
8	274.8	307.8	220.8	335.9	249.2	251.2	225.5	227.3		264.3	200.2	232.9	244.1	215.7	217.1	252	199.5
9	277.5	263	236.3	261.3	271.1	234	183	223.7		214.6	191.7	323.9	270.8	188.8	296.1	225.9	232.7
11	276.3	318	300.3	317.7	206.6	248.4	201.1	198.5		238.7	232.7	239	308.8	265.9	256.5	350.3	259.1
Values when normalized to WT 3 months (i.e. set WT 3 month vales to 1)
Time (months)	WT									Polg
3	1.13897	1.01899	1.02773	1.23115	1.20121	0.937465	0.688263	0.756219		1.18311	1.26678	1.12228	1.23831	0.810681	0.922314	0.918581	0.816567
4	1.18056	1.44865	1.29425	1.40893	1.28829	1.11801	1.09071	1.24163		1.08524	1.07383	1.16468	1.42283	1.00829	1.15177	0.860352	1.07035
5	0.928862	1.43524	1.56829	0.918437	0.819146	1.54943	1.01425	1.41836		1.34588	1.29922	1.00383	1.57872	1.08078	1.08177	1.52709	1.33
6	0.966096	1.77233	1.61893	0.857869	1.09865	1.49134	1.10709	1.4139		1.23418	1.02468	0.753118	1.0629	1.20688	1.22822	1.61595	1.23517
7	1.15574	1.47496	1.95106	1.38461	1.01425	1.29723	1.28383	1.49085		1.24312	1.14581	1.14532	1.22326	1.12645	1.02071	1.22177	1.15872
8	1.36425	1.52808	1.09617	1.66758	1.23716	1.24709	1.1195	1.12844		1.31212	0.993897	1.15624	1.21184	1.07085	1.0778	1.25106	0.990422
9	1.37765	1.30567	1.17312	1.29723	1.34588	1.1617	0.908507	1.11056		1.06539	0.951699	1.60801	1.34439	0.937302	1.46999	1.12149	1.15524
11	1.3717	1.57872	1.49085	1.57723	1.02567	1.23319	0.998365	0.985458		1.18503	1.15524	1.18652	1.53304	1.32007	1.2734	1.73907	1.28631
ISOLEUCINE
Concentration (µM)
Time (months)	WT									Polg
3	148.182	125.092	125.449	150.827	148.847	115.194	90.9965	91.2446		137.449	156.468	151.61	151.157	107.008	117.34	119.627	113.868
4	144.9	170.4	159.9	166.3	154.3	122.7	130.7	144.6		128.2	127.2	142.1	167.4	120.5	147.4	102.3	127.1
5	109.1	172.3	184.8	105.3	99.8	183.7	120.1	166.6		158.5	157.4	124.9	182.6	134.6	129.2	178.1	159.4
6	127.6	206.6	190.7	111.9	132.8	179.7	134.9	170.6		163.2	128.7	99.9	148.5	149	149.6	189.9	150.2
7	137.5	177.7	225.5	159.5	120.3	152.1	153.2	176.3		147.6	141.9	134.9	152.2	139.7	125.1	151.6	145.9
8	167.1	181	128.6	202.8	143.3	147.7	141.7	138.7		167.1	132.2	143.2	155.2	144.3	148.1	157.3	125.9
9	165	162.7	145.1	160	166	142.8	116.5	137.2		138.7	124.6	200.5	165.1	123	180.6	148.2	150.2
11	161.8	190.8	183.5	188.3	118.6	144.6	117.7	118.2		154.7	145.7	152.3	195.8	183	168.6	224.1	162.4
Values when normalized to WT 3 months (i.e. set WT 3 month vales to 1)
Time (months)	WT									Polg
3	1.19042	1.00492	1.00779	1.21166	1.19576	0.925412	0.731019	0.733012		1.10419	1.25699	1.21795	1.21432	0.859646	0.942648	0.96102	0.914758
4	1.16405	1.36891	1.28455	1.33597	1.23957	0.985708	1.04998	1.16164		1.02989	1.02186	1.14156	1.34481	0.968035	1.18414	0.821825	1.02106
5	0.876453	1.38417	1.48459	0.845926	0.801742	1.47575	0.964821	1.33838		1.27331	1.26447	1.00338	1.46691	1.08131	1.03793	1.43076	1.28054
6	1.02507	1.65972	1.53199	0.898947	1.06685	1.44362	1.08372	1.37051		1.31106	1.03391	0.802545	1.19297	1.19699	1.20181	1.52556	1.20663
7	1.1046	1.42755	1.81155	1.28134	0.966428	1.22189	1.23073	1.4163		1.18574	1.13995	1.08372	1.2227	1.12228	1.00499	1.21788	1.17209
8	1.3424	1.45406	1.03311	1.62919	1.1512	1.18655	1.13834	1.11424		1.3424	1.06203	1.15039	1.2468	1.15923	1.18976	1.26367	1.01142
9	1.32552	1.30705	1.16566	1.28536	1.33356	1.14718	0.935901	1.10219		1.11424	1.00097	1.61071	1.32633	0.988119	1.45085	1.19056	1.20663
11	1.29982	1.53279	1.47414	1.5127	0.952771	1.16164	0.945541	0.949558		1.24278	1.17048	1.2235	1.57296	1.47013	1.35445	1.8003	1.30464
SERINE
Concentration (µM)
Time (months)	WT									Polg
3	195.998	136.687	116.144	146.254	138.839	124.71	108.263	128.353		157.785	170.601	261.706	160.835	135.517	193.776	171.68	147.346
4	115.5	156	122.3	123.8	144.6	125.2	111.8	144		151	196.7	269.3	181.2	150.9	181.3	156	148.8
5	115.6	165.8	135.7	101.1	125	126.9	120.7	127.8		139.9	160.2	271	174	192.5	160.2	184.9	191.7
6	149.7	183.7	192.8	101.5	168.6	149.1	126.9	133.4		158.8	159.8	199.9	141	156.8	172.2	195.3	187.4
7	184.6	144.9	174	128.1	163.1	155.6	132.7	142.2		149.5	146.8	263.9	159.3	174.4	142	204.1	195.8
8	161.9	134.5	158.7	153	152.7	158.9	129.6	139.1		177.2	132	262.1	178.4	151.7	157.6	191.5	156.1
9	126.2	151	130.3	125.8	145.9	134.5	116.4	135		160.7	127.8	399.6	158.6	176.4	189.1	199	164.7
11	165.7	158.5	158.4	162.6	126	133	156.3	111.9		195.1	168	262.7	245.1	260.5	211.9	277.6	202.5
Values when normalized to WT 3 months (i.e. set WT 3 month vales to 1)
Time (months)	WT									Polg
3	1.43162	0.998402	0.848348	1.06828	1.01412	0.910919	0.790784	0.93753		1.15251	1.24612	1.91157	1.17479	0.989856	1.41539	1.254	1.07626
4	0.843645	1.13947	0.893314	0.90427	1.0562	0.914496	0.816619	1.05182		1.10295	1.43675	1.96704	1.32354	1.10222	1.32427	1.13947	1.08688
5	0.844375	1.21105	0.991191	0.738463	0.913035	0.926914	0.881627	0.933487		1.02187	1.17015	1.97946	1.27095	1.40607	1.17015	1.35056	1.40023
6	1.09345	1.3418	1.40827	0.741385	1.2315	1.08907	0.926914	0.974391		1.15992	1.16722	1.46013	1.0299	1.14531	1.2578	1.42653	1.36882
7	1.34837	1.05839	1.27095	0.935679	1.19133	1.13655	0.969278	1.03867		1.09199	1.07227	1.9276	1.16357	1.27387	1.03721	1.4908	1.43018
8	1.18256	0.982426	1.15919	1.11756	1.11536	1.16065	0.946635	1.01603		1.29432	0.964165	1.91445	1.30308	1.10806	1.15116	1.39877	1.1402
9	0.921801	1.10295	0.951748	0.918879	1.06569	0.982426	0.850219	0.986078		1.1738	0.933487	2.91879	1.15846	1.28848	1.38124	1.45355	1.20302
11	1.21032	1.15773	1.157	1.18768	0.92034	0.97147	1.14166	0.817349		1.42507	1.22712	1.91884	1.79028	1.90277	1.54778	2.02767	1.47912
THREONINE
Concentration (µM)
Time (months)	WT									Polg
3	177.263	224.444	150.381	176.15	172.788	149.131	127.183	111.37		188.98	212.931	203.275	212.254	142.731	189.44	182.293	165.918
4	171.9	232.9	163.7	207.2	158	166	194.3	218.2		184.8	201.9	185.2	252.7	183.6	195.7	169	180.9
5	164.8	252.5	238.3	142.1	165.9	219.3	167.4	227.8		218	231.6	180.9	269	247.5	215.7	288.3	247.9
6	175.2	270.3	251.8	121.5	188.5	213	170.3	195.7		217.6	204.7	136.8	180.7	210.1	225	299.3	236.9
7	239.6	237.9	249.2	202.6	208.2	220.3	194.9	234.2		238.8	195.8	170.7	226.9	247.3	216.4	310.6	240.6
8	222.1	199.6	173.1	228.8	181.4	194.6	180.8	195.9		278.5	183.9	182.1	243.4	205.9	220.1	255.4	181.3
9	184.3	214.6	179.2	184.5	179.1	179.2	180.1	196		251.1	200.9	362	235.6	252.1	310.1	283.4	238.3
11	208.1	206.9	203.7	216	148	173.4	194.7	154.5		257.5	217.8	199.5	319.6	338.8	305	377.1	241.1
Values when normalized to WT 3 months (i.e. set WT 3 month vales to 1)
Time (months)	WT									Polg
3	1.10041	1.3933	0.933525	1.0935	1.07263	0.92577	0.789521	0.691358		1.17314	1.32182	1.26188	1.31762	0.886041	1.176	1.13163	1.02998
4	1.06711	1.44579	1.01621	1.28625	0.980825	1.03049	1.20617	1.35453		1.14719	1.25335	1.14968	1.5687	1.13974	1.21486	1.04911	1.12298
5	1.02304	1.56746	1.47931	0.882122	1.02987	1.36136	1.03918	1.41413		1.35329	1.43772	1.12298	1.66989	1.53642	1.33901	1.7897	1.5389
6	1.0876	1.67796	1.56311	0.754242	1.17016	1.32225	1.05718	1.21486		1.35081	1.27073	0.849221	1.12174	1.30425	1.39674	1.85798	1.47062
7	1.48738	1.47682	1.54697	1.25769	1.29245	1.36757	1.20989	1.45386		1.48241	1.21548	1.05966	1.40854	1.53518	1.34336	1.92813	1.49359
8	1.37874	1.23907	1.07456	1.42033	1.12609	1.20803	1.12236	1.2161		1.72886	1.14161	1.13043	1.51097	1.27818	1.36633	1.58546	1.12547
9	1.14409	1.33218	1.11243	1.14533	1.11181	1.11243	1.11802	1.21672		1.55877	1.24714	2.24721	1.46255	1.56497	1.92502	1.75928	1.47931
11	1.29183	1.28438	1.26452	1.34087	0.918748	1.07642	1.20865	0.959098		1.5985	1.35205	1.23845	1.984	2.10319	1.89336	2.34094	1.49669
METHIONINE
Concentration (µM)
Time (months)	WT									Polg
3	79.9189	55.4084	51.0837	65.932	63.7555	53.1598	41.5075	44.3195		73.4897	85.5089	77.0769	83.6004	56.9887	69.4497	67.1616	66.8425
4	56.1	81	57.5	65.4	53.2	56.7	70	80.1		65.2	77.7	74.5	86.6	64.5	80.8	59.2	69.4
5	54.8	95.7	80	46.1	55.2	71	60.1	75.7		72.1	76.4	67.9	83.9	81.3	68.8	96	86.9
6	83.7	89.1	78.2	51.6	69	68	65.4	74.8		73.8	68.7	56.3	62.3	73.8	70	95.1	82.5
7	79.1	73	89.6	70.2	62.9	66	64.3	74.6		73.2	58.3	65.7	66.7	70.6	57.8	81.8	74.9
8	73.2	66.1	59.2	75.5	58.8	59.8	61.5	64.1		72.9	53.6	76.9	69.2	62.8	63.4	74.6	53.5
9	59.1	67.1	54.1	59.8	55.9	54.5	50.6	64		64.4	52.8	118.5	62.7	61.6	81.1	75.5	64.9
11	67.1	66.4	68.6	73.3	49.7	52.5	59.9	50.4		62.6	56.4	72.2	79.4	68.7	61.7	79	58.7
Values when normalized to WT 3 months (i.e. set WT 3 month vales to 1)
Time (months)	WT									Polg
3	1.4049	0.974031	0.898007	1.15903	1.12076	0.934502	0.729666	0.779098		1.29188	1.50317	1.35495	1.46962	1.00181	1.22087	1.18064	1.17503
4	0.986189	1.42391	1.0108	1.14967	0.935209	0.996736	1.23054	1.40809		1.14616	1.3659	1.30964	1.52235	1.13385	1.42039	1.04068	1.21999
5	0.963336	1.68232	1.40633	0.810397	0.970367	1.24812	1.05651	1.33074		1.26745	1.34304	1.19362	1.47489	1.42918	1.20944	1.6876	1.52763
6	1.47137	1.5663	1.37469	0.907083	1.21296	1.19538	1.14967	1.31492		1.29734	1.20769	0.989705	1.09518	1.29734	1.23054	1.67177	1.45028
7	1.39051	1.28328	1.57509	1.23405	1.10573	1.16022	1.13034	1.3114		1.28679	1.02486	1.15495	1.17253	1.24109	1.01607	1.43797	1.31668
8	1.28679	1.16198	1.04068	1.32722	1.03365	1.05123	1.08112	1.12682		1.28152	0.942241	1.35183	1.21648	1.10397	1.11452	1.3114	0.940483
9	1.03893	1.17956	0.95103	1.05123	0.982673	0.958062	0.889504	1.12506		1.1321	0.928178	2.08313	1.10221	1.08287	1.42567	1.32722	1.14088
11	1.17956	1.16725	1.20593	1.28855	0.873682	0.922904	1.05299	0.885988		1.10045	0.991462	1.26921	1.39578	1.20769	1.08463	1.38875	1.03189
PHENYLALANINE
Concentration (µM)
Time (months)	WT									Polg
3	113.04	111.028	104.598	110.825	104.322	93.9013	85.6676	85.6809		110.199	114.174	175.487	116.502	89.4167	104.505	99.006	86.9787
4	97.5	115.9	108.4	111.7	106.3	94.7	96.7	106.6		85.3	95.9	174.2	102.5	96.9	97	77.8	99.1
5	83.3	116.5	119.9	84.4	84.9	119.4	87.1	109.7		104.3	106.5	163.3	119.3	97.1	100.4	116	115.3
6	94.9	134.3	129.6	81.3	106.5	111.5	95.8	116.4		95	86.9	121	82.1	96.3	97.3	116.4	98.3
7	105.6	123.5	146.1	115.9	100.9	115.7	100.9	114.9		94.3	89.7	163.8	89	92.6	80.5	98.7	94.4
8	114.2	129.8	105.8	137.3	115.8	113.8	104.5	102.4		94.9	77	164.4	83.3	79.2	73.5	87	74.8
9	102.6	120.8	102	108.9	111.4	106.6	85.3	106.8		77	71	219	86.6	73.9	98.3	82.2	84
11	109.3	113.6	110.3	122.1	90.3	102.9	91	93.5		67.9	67.5	123.1	77.4	66.9	70	78.3	72.4
Values when normalized to WT 3 months (i.e. set WT 3 month vales to 1)
Time (months)	WT									Polg
3	1.11774	1.09785	1.03426	1.09583	1.03153	0.928494	0.847079	0.847211		1.08964	1.12895	1.73521	1.15197	0.884151	1.03334	0.97897	0.860044
4	0.964078	1.14602	1.07186	1.10449	1.05109	0.936392	0.956168	1.05406		0.843445	0.948257	1.72249	1.01352	0.958145	0.959134	0.769285	0.979899
5	0.823669	1.15195	1.18557	0.834546	0.83949	1.18062	0.861243	1.08471		1.03132	1.05307	1.61471	1.17964	0.960123	0.992753	1.14701	1.14008
6	0.938369	1.32796	1.28148	0.803893	1.05307	1.10251	0.947269	1.15096		0.939358	0.859266	1.19645	0.811803	0.952213	0.962101	1.15096	0.971989
7	1.04417	1.22117	1.44463	1.14602	0.997697	1.14404	0.997697	1.13613		0.932437	0.886952	1.61965	0.88003	0.915627	0.795982	0.975944	0.933425
8	1.12921	1.28346	1.04615	1.35762	1.14503	1.12525	1.03329	1.01253		0.938369	0.761375	1.62558	0.823669	0.783128	0.726767	0.860254	0.739621
9	1.01451	1.19447	1.00857	1.0768	1.10152	1.05406	0.843445	1.05604		0.761375	0.702047	2.16547	0.856299	0.730722	0.971989	0.812792	0.83059
11	1.08076	1.12327	1.09064	1.20732	0.892885	1.01747	0.899806	0.924526		0.671394	0.667439	1.21721	0.76533	0.661506	0.692159	0.774229	0.71589
ASPARTATE
Concentration (µM)
Time (months)	WT									Polg
3	27.0117	18.1178	18.2082	17.9756	25.0721	23.6048	28.7513	17.3571		41.8051	23.2161	24.6114	17.1422	18.5245	36.4848	23.8986	22.6944
4	13.9	25.4	18.4	16.2	26.4	21.7	12	19.2		29.3	38.6	27.6	24.5	14.8	28.8	21	16.7
5	11.8	14.5	22.3	12.6	18.1	13.3	14.4	14.6		12.6	11.9	17.9	10.8	12.7	13.9	12.3	16.1
6	24	19.6	19	12	20	15.7	13.2	14.9		13.1	20.8	9.8	13.1	11.7	15.6	12.3	17.4
7	14.3	13.3	18.3	14.3	14.5	11.3	13	14.5		8.2	12.6	10.8	8.8	11	8.2	10.1	12.8
8	63.4	12.8	28.2	13.8	19.7	15.9	12.5	13.3		11.6	11	11.8	12.1	8.7	9.8	13.1	13.4
9	19.4	17.7	15.3	16.3	19.3	13.3	11.2	12.3		14.9	7.9	31.6	19.4	12.2	13.2	10	11.8
11	15.6	27.5	12.7	15.8	20	14.9	15	11.6		8.7	14	8.1	8.6	7.4	8.1	9.6	11.1
Values when normalized to WT 3 months (i.e. set WT 3 month vales to 1)
Time (months)	WT									Polg
3	1.22712	0.823074	0.827182	0.816614	1.139	1.07235	1.30615	0.788517		1.89917	1.05469	1.11807	0.778753	0.841549	1.65747	1.08569	1.03099
4	0.631464	1.1539	0.835895	0.735951	1.19933	0.985811	0.545149	0.872238		1.33107	1.75356	1.25384	1.11301	0.67235	1.30836	0.954011	0.758666
5	0.536063	0.658722	1.01307	0.572406	0.822266	0.604207	0.654179	0.663265		0.572406	0.540606	0.813181	0.490634	0.576949	0.631464	0.558778	0.731408
6	1.0903	0.89041	0.863153	0.545149	0.908582	0.713237	0.599664	0.676893		0.595121	0.944925	0.445205	0.595121	0.53152	0.708694	0.558778	0.790466
7	0.649636	0.604207	0.831352	0.649636	0.658722	0.513349	0.590578	0.658722		0.372518	0.572406	0.490634	0.399776	0.49972	0.372518	0.458834	0.581492
8	2.8802	0.581492	1.2811	0.626921	0.894953	0.722322	0.567863	0.604207		0.526977	0.49972	0.536063	0.549692	0.395233	0.445205	0.595121	0.60875
9	0.881324	0.804095	0.695065	0.740494	0.876781	0.604207	0.508806	0.558778		0.676893	0.35889	1.43556	0.881324	0.554235	0.599664	0.454291	0.536063
11	0.708694	1.2493	0.576949	0.717779	0.908582	0.676893	0.681436	0.526977		0.395233	0.636007	0.367976	0.39069	0.336175	0.367976	0.436119	0.504263
PROLINE
Concentration (µM)
Time (months)	WT									Polg
3	126.948	123.955	106.16	110.274	137.521	96.9954	64.599	64.5177		155.267	158.112	207.432	166.305	83.7484	123.789	110.41	94.3286
4	103.9	153	113.5	123.7	115	105.8	108.7	138.6		123.9	138.7	221.9	190.6	133.1	132.3	104.7	130.8
5	100.6	158.2	150.3	85.7	90.2	145.1	115	138		164.2	172.9	237	217.1	182.3	164.1	211	205.3
6	95.7	184.4	168.5	67.9	118.7	142.2	108.7	137		161.4	172	174.3	140.9	174	208.8	220	213.2
7	154.8	148.1	170.4	124.6	126.3	139.8	121.3	152.6		191.7	176.5	257.9	208	210.1	179.9	225.4	213.1
8	135.8	142.1	122.2	154.4	116.8	120.3	113	116.6		223.7	150.1	319.5	229.1	171.8	172.4	220.1	170
9	119.3	122.8	116.5	121.5	118.2	119.8	93.8	126.4		181.6	168	482.5	211.1	204.5	240.2	237.7	211.8
11	130.4	128.4	134.5	137.2	96.4	111.6	103.2	86.8		205.9	205.1	319.6	274.1	340	255.6	298.3	259
Values when normalized to WT 3 months (i.e. set WT 3 month vales to 1)
Time (months)	WT									Polg
3	1.22216	1.19335	1.02203	1.06164	1.32396	0.933804	0.621914	0.621132		1.49481	1.52219	1.99701	1.60107	0.806272	1.19176	1.06296	0.908131
4	1.00028	1.47298	1.0927	1.1909	1.10714	1.01857	1.04649	1.33435		1.19282	1.33531	2.1363	1.83497	1.2814	1.27369	1.00798	1.25925
5	0.968507	1.52304	1.44698	0.82506	0.868383	1.39692	1.10714	1.32857		1.5808	1.66456	2.28167	2.09009	1.75506	1.57984	2.03136	1.97649
6	0.921334	1.77528	1.6222	0.653694	1.14276	1.369	1.04649	1.31894		1.55385	1.6559	1.67804	1.35649	1.67515	2.01018	2.11801	2.05254
7	1.49031	1.4258	1.64049	1.19956	1.21593	1.3459	1.16779	1.46913		1.84556	1.69922	2.48288	2.00248	2.0227	1.73195	2.17	2.05158
8	1.30739	1.36804	1.17646	1.48646	1.12447	1.15817	1.08789	1.12254		2.15363	1.44506	3.07593	2.20562	1.65397	1.65975	2.11897	1.63664
9	1.14854	1.18223	1.12158	1.16972	1.13795	1.15335	0.903042	1.21689		1.74832	1.61739	4.64518	2.03233	1.96878	2.31248	2.28841	2.03906
11	1.2554	1.23615	1.29487	1.32087	0.928073	1.07441	0.993538	0.835651		1.98226	1.97456	3.07689	2.63885	3.27329	2.46074	2.87183	2.49347
GLUTAMATE
Concentration (µM)
Time (months)	WT									Polg
3	49.0343	36.585	40.3749	34.8018	70.4482	43.6369	42.9911	31.6246		66.3832	58.4441	62.0027	36.7745	40.7809	71.9881	48.0139	45.6702
4	42.3	56.8	49.2	47.5	79.8	64.4	46.1	57.3		74.8	77.8	72.2	64.7	36.6	70.6	46.6	36.5
5	30.7	37.1	70.7	31.6	48	42.3	35.4	44.2		38.3	35.5	52.8	36.2	32.7	40.2	44.3	43.5
6	61.2	48.8	53.6	34.2	43.4	38.4	32	38.1		35.2	55	36.5	35.1	31	48	38	50.8
7	31.4	36.3	46.9	45.2	33	29.7	35.9	47.1		29	44.8	44.4	25	37	31.6	34.5	35
8	50.9	34.9	63.5	40.1	47.4	38.7	36.8	36.7		34.1	33	48.6	34.5	27.4	29.3	38.8	37.4
9	29.8	46.5	33.4	36.5	38.9	33.8	30.6	32		31.1	23.1	91.2	41	31.9	45.3	31.9	34.2
11	42.6	63.2	27.4	39.3	44.8	39.4	39.4	30.7		27.6	38.8	31.8	22.3	19.1	22	26.6	27.3
Values when normalized to WT 3 months (i.e. set WT 3 month vales to 1)
Time (months)	WT									Polg
3	1.1224	0.837433	0.924183	0.796616	1.61256	0.998851	0.984068	0.72389		1.51952	1.33779	1.41925	0.84177	0.933476	1.64781	1.09904	1.04539
4	0.968249	1.30016	1.12619	1.08728	1.82663	1.47412	1.05523	1.3116		1.71218	1.78085	1.65266	1.48099	0.837776	1.61604	1.06668	0.835487
5	0.702725	0.849221	1.61833	0.723326	1.09872	0.968249	0.810308	1.01174		0.876689	0.812597	1.20859	0.82862	0.748505	0.92018	1.01403	0.995717
6	1.40087	1.11703	1.22691	0.78284	0.993428	0.878978	0.732482	0.872111		0.80573	1.25895	0.835487	0.803441	0.709592	1.09872	0.869822	1.16281
7	0.718748	0.830909	1.07354	1.03463	0.755372	0.679835	0.821753	1.07812		0.663812	1.02547	1.01632	0.572251	0.846932	0.723326	0.789707	0.801152
8	1.1651	0.798863	1.45352	0.917891	1.08499	0.885845	0.842354	0.840065		0.780551	0.755372	1.11246	0.789707	0.627187	0.670679	0.888134	0.856088
9	0.682124	1.06439	0.764528	0.835487	0.890423	0.773684	0.700436	0.732482		0.711881	0.52876	2.08757	0.938492	0.730193	1.03692	0.730193	0.78284
11	0.975116	1.44665	0.627187	0.899579	1.02547	0.901868	0.901868	0.702725		0.631765	0.888134	0.727904	0.510448	0.4372	0.503581	0.608875	0.624898
LYSINE
Concentration (µM)
Time (months)	WT									Polg
3	473.488	477.382	398.575	432.714	372.496	341.282	271.209	259.563		440.594	491.866	373.565	501.279	305.76	385.483	423.432	349.291
4	328.7	438.7	376	354.7	349.3	357.8	322.7	411		329.4	368.4	354.1	458.2	358.3	394.1	317	359.2
5	313	457.1	484.6	319.2	327.3	391.4	366.3	379.1		354.6	384.7	314.5	465.3	397.7	315.7	398.3	405.4
6	334.3	447.7	439.9	231.1	364.5	396.3	323	391.8		308.9	331.6	236.4	311.2	380	415	415.8	376.4
7	399.3	396.5	474.5	334.9	367.8	410.3	368.8	413.5		281.3	266.1	314.1	307.5	306.1	304.4	335.5	361
8	402	384	326.9	457.8	386.5	385.2	315.2	358.5		318.3	270.2	342.1	278.5	263.1	290.3	309	284.5
9	338	318.4	319.1	349.8	358.4	352.1	282.3	319.4		252.4	221.7	547.1	271.2	260.8	329.7	286.1	302.6
11	396.1	350.5	388.2	395.5	271.7	331.3	307.9	277.5		217.9	245.3	308.2	287.6	273.9	274.8	324	265.6
Values when normalized to WT 3 months (i.e. set WT 3 month vales to 1)
Time (months)	WT									Polg
3	1.25149	1.26178	1.05349	1.14372	0.984558	0.902054	0.716841	0.686061		1.16455	1.30007	0.987382	1.32495	0.808164	1.01888	1.11919	0.923222
4	0.868798	1.15954	0.993818	0.93752	0.923247	0.945713	0.852939	1.08633		0.870648	0.973731	0.935934	1.21108	0.947035	1.04166	0.837874	0.949414
5	0.827301	1.20818	1.28086	0.843688	0.865098	1.03452	0.96818	1.00201		0.937255	1.01681	0.831266	1.22985	1.05117	0.834437	1.05276	1.07153
6	0.8836	1.18333	1.16271	0.610828	0.963422	1.04747	0.853732	1.03558		0.816464	0.876463	0.624837	0.822543	1.00439	1.0969	1.09902	0.994876
7	1.0554	1.048	1.25417	0.885186	0.972145	1.08448	0.974788	1.09294		0.743514	0.703338	0.830208	0.812764	0.809063	0.80457	0.886772	0.954171
8	1.06254	1.01496	0.864041	1.21003	1.02157	1.01814	0.833116	0.947564		0.84131	0.714175	0.904216	0.736113	0.695409	0.767302	0.816728	0.751972
9	0.893379	0.841574	0.843424	0.924568	0.947299	0.930648	0.746157	0.844217		0.667127	0.585983	1.44606	0.716818	0.689329	0.871441	0.756201	0.799812
11	1.04695	0.926419	1.02606	1.04536	0.71814	0.87567	0.813821	0.73347		0.575939	0.648361	0.814614	0.760165	0.723954	0.726333	0.856375	0.702016
TYROSINE
Concentration (µM)
Time (months)	WT									Polg
3	158.739	105.072	113.758	149.294	112.765	106.678	96.5737	90.9164		146.704	163.156	181.31	137.41	111.436	130.022	123.749	107.555
4	111.2	107.3	130	123.1	97.6	94.1	98.9	115.5		73.1	94.6	148.3	104	104.2	111.9	80.7	92.7
5	80.7	170.8	123.6	62.9	72.8	148.8	80.5	108.5		105.8	131	147.8	144.1	103	89.7	175.2	127.4
6	121.9	177.8	143.9	95.6	103.7	130.6	91.6	137		97.3	116	124.1	96	132.3	85.4	206.4	119.2
7	134.6	170.7	154.7	140	97.1	124.9	119.7	137.2		98.6	86.5	156.9	91.4	114.3	104.8	136.8	104.9
8	149.3	116	93.6	168	126.1	103.7	109	113.5		92.5	88.5	174.6	89.6	102.7	89.4	103.6	78.1
9	133	126.7	108.5	138	151	113.2	129.9	152.1		86.3	79.9	253.1	101.3	89.1	118.4	105.5	93.5
11	175.4	176.2	137.1	151.9	84.5	101.8	101.8	120.7		87.7	87.7	145.4	98.6	84.5	78.2	107.5	75.1
Values when normalized to WT 3 months (i.e. set WT 3 month vales to 1)
Time (months)	WT									Polg
3	1.35994	0.900169	0.974584	1.27903	0.966078	0.913933	0.827365	0.778898		1.25684	1.39779	1.55332	1.17721	0.954689	1.11392	1.06018	0.921444
4	0.952671	0.919259	1.11373	1.05462	0.836157	0.806172	0.847294	0.98951		0.626261	0.810456	1.27051	0.890987	0.8927	0.958668	0.691372	0.794178
5	0.691372	1.46327	1.0589	0.538876	0.623691	1.2748	0.689658	0.929539		0.906408	1.1223	1.26623	1.23453	0.88242	0.768476	1.50097	1.09146
6	1.04434	1.52325	1.23282	0.819023	0.888417	1.11887	0.784754	1.1737		0.833587	0.993793	1.06319	0.82245	1.13344	0.731637	1.76827	1.02121
7	1.15314	1.46242	1.32534	1.19941	0.831873	1.07004	1.02549	1.17542		0.844724	0.741061	1.34419	0.783041	0.979229	0.897841	1.17199	0.898697
8	1.27908	0.993793	0.801888	1.43929	1.08032	0.888417	0.933823	0.972375		0.792464	0.758196	1.49583	0.76762	0.87985	0.765906	0.88756	0.669097
9	1.13944	1.08546	0.929539	1.18227	1.29364	0.969805	1.11288	1.30307		0.739348	0.684518	2.16835	0.867856	0.763336	1.01435	0.903838	0.801032
11	1.50268	1.50954	1.17456	1.30136	0.723927	0.872139	0.872139	1.03406		0.751342	0.751342	1.24567	0.844724	0.723927	0.669954	0.920972	0.643395
HISTIDINE
Concentration (µM)
Time (months)	WT									Polg
3	83.2331	77.0039	69.3745	72.8586	93.9594	72.2582	90.6349	71.1666		92.5473	83.5399	128.289	96.7232	69.0701	88.2472	77.1607	75.9056
4	69.5	95.4	73.7	73.1	75	67.1	73.8	78.9		89.7	108.3	137.4	93.5	85.8	91.8	78.1	96.5
5	68.5	78.1	91	57.7	84.9	80.2	82.3	80.5		92	89.6	139.3	102.1	87.7	92	92.6	106.7
6	86.4	91.6	102.5	64.8	88.2	88.7	80.8	86.9		104.7	90.6	86.2	91.3	93.9	117.4	102.7	108.6
8	93	93.6	96.1	86.2	79.4	95.4	77.4	77.9		110.7	85.7	132.9	111.5	88.9	91.9	103.5	95.4
9	79.9	80.6	69.2	64.5	68.4	79.1	59.6	68.7		82.8	74.2	211	99.1	70.8	94	87.8	97.4
11	79.9	73.5	82.5	79.2	74.3	79.9	76.1	64.3		98.4	88.8	116	112.7	107.2	97.4	105.7	103.5
Values when normalized to WT 3 months (i.e. set WT 3 month vales to 1)
Time (months)	WT									Polg
3	1.05611	0.977068	0.880262	0.92447	1.19221	0.916852	1.15003	0.903002		1.17429	1.06	1.6278	1.22728	0.8764	1.11973	0.979059	0.963132
4	0.881855	1.21049	0.935147	0.927534	0.951642	0.851402	0.936416	1.00113		1.13816	1.37417	1.74341	1.18638	1.08868	1.16481	0.990977	1.22445
5	0.869166	0.990977	1.15466	0.73213	1.07726	1.01762	1.04427	1.02143		1.16735	1.13689	1.76752	1.2955	1.11279	1.16735	1.17496	1.35387
6	1.09629	1.16227	1.30058	0.822219	1.11913	1.12548	1.02524	1.10264		1.32849	1.14958	1.09375	1.15847	1.19146	1.48964	1.30312	1.37798
8	1.18004	1.18765	1.21937	1.09375	1.00747	1.21049	0.982095	0.988439		1.40462	1.08741	1.68631	1.41477	1.12801	1.16608	1.31327	1.21049
9	1.01382	1.0227	0.878048	0.818412	0.867897	1.00367	0.756238	0.871704		1.05061	0.941491	2.67729	1.25744	0.89835	1.19272	1.11406	1.23587
11	1.01382	0.932609	1.04681	1.00493	0.94276	1.01382	0.965599	0.815874		1.24855	1.12674	1.47187	1.43	1.36021	1.23587	1.34118	1.31327
GLUTAMINE
Abundance relative to internal standard
Time (months)	WT									Polg
3	7.6	6.85	5.35	7.79	7.81	10.87	6.84	11.01		5.8	6.03	10.58	7.8	8.34	8.94	10.13	11.91
4	7.79	10.0959	9.3411	8.81875	9.666	11.7528	9.47537	11.811		11.3884	14.494	16.7606	8.83892	10.3431	14.524	12.3532	8.86434
5	8.59	13.2584	8.24598	11.0187	8.38115	7.08554	10.8164	9.82329		15.0917	11.1718	23.4552	11.8561	9.58387	7.67972	13.1706	8.84254
6	7.23325	8.54565	8.06739	6.68795	6.97945	9.16032	6.25934	4.16549		7.86914	6.5683	6.43806	7.19492	6.309	7.20145	4.24206	6.21077
7	6.49	4.74763	4.58184	4.82371	7.11797	6.63125	5.88661	5.57946		9.88247	5.3711	7.0634	7.15215	4.88	4.68728	7.75607	6.13319
8	4.08	9.13	6.92	7.15	5.74	6.72	8.19	7.96		5.65	7.29	7.57	7.62	6.35	6.89	6.36	5.64
9	4.56	7.27	5.89	8.03	5.67	6.28	4.41	4.61		5.03	5.35	8.85	5.32	4.44	6.1	7.86	6.18
11	16.74	12.07	8.66	12.61	13.45	13	8.03	7.72		9.83	13.29	10.4	10.71	17.25	12.86	15.95	16.42
Values when normalized to WT 3 months (i.e. set WT 3 month vales to 1)
Time (months)	WT									Polg
3	0.948222	0.854648	0.667498	0.971928	0.974423	1.35621	0.8534	1.37367		0.723643	0.752339	1.32002	0.973175	1.04055	1.11541	1.26388	1.48596
4	0.971928	1.25963	1.16545	1.10028	1.20599	1.46635	1.1822	1.47362		1.42088	1.80836	2.09116	1.1028	1.29047	1.8121	1.54126	1.10597
5	1.07174	1.6542	1.02882	1.37476	1.04568	0.884035	1.34952	1.22561		1.88293	1.39386	2.92641	1.47924	1.19574	0.958168	1.64324	1.10325
6	0.902464	1.06621	1.00654	0.834429	0.870798	1.1429	0.780953	0.519711		0.981802	0.819501	0.803251	0.897682	0.787149	0.898497	0.529265	0.774894
7	0.809732	0.592343	0.571658	0.601836	0.888081	0.827355	0.734449	0.696128		1.233	0.67013	0.881273	0.892345	0.608858	0.584814	0.967695	0.765213
8	0.509046	1.13911	0.863381	0.892077	0.716157	0.838428	1.02183	0.993138		0.704928	0.909545	0.944479	0.950717	0.792265	0.859638	0.793512	0.703681
9	0.568933	0.907049	0.734872	1.00187	0.707424	0.783531	0.550218	0.575172		0.627573	0.667498	1.10418	0.663755	0.553961	0.761073	0.980661	0.771054
11	2.08858	1.50593	1.08047	1.5733	1.6781	1.62196	1.00187	0.963194		1.22645	1.65814	1.29757	1.33624	2.15221	1.60449	1.99002	2.04866
ASPARAGINE
Abundance relative to internal standard
Time (months)	WT									Polg
3	0.6082	0.5532	0.4478	0.6014	0.6339	0.7967	0.412	0.4748		0.5784	0.586	1.8203	0.6486	0.3752	0.6703	0.7546	0.7231
4	0.6	0.73	0.74	0.73	0.62	0.76	0.81	0.98		0.76	1.14	2.58	1.01	0.75	1.11	0.93	0.64
5	0.77	1.45	1.15	0.7	0.38	0.71	0.67	0.94		1.27	1.09	3.69	1.4	0.91	0.72	1.64	0.96
6	0.64	1.24	1.03	0.5	0.65	0.99	0.61	0.48		0.9	1.06	1.66	0.78	0.93	1.13	1.17	1.03
7
8	0.44	0.67	0.54	0.69	0.41	0.51	0.49	0.5		0.64	0.62	1.08	0.73	0.84	0.66	0.83	0.45
9	0.38	0.67	0.64	0.77	0.52	0.59	0.57	0.64		0.7	0.59	1.84	0.71	0.55	1	0.94	0.65
11	1.77	1.34	0.88	1.69	1.29	1.24	0.81	0.74		1.08	1.47	1.88	1.35	1.84	1.57	2.29	1.79
Values when normalized to WT 3 months (i.e. set WT 3 month vales to 1)
Time (months)	WT									Polg
3	1.07456	0.977385	0.791166	1.06254	1.11996	1.4076	0.727915	0.838869		1.02191	1.03534	3.21608	1.14594	0.662898	1.18428	1.33322	1.27756
4	1.06007	1.28975	1.30742	1.28975	1.09541	1.34276	1.4311	1.73145		1.34276	2.01413	4.5583	1.78445	1.32509	1.96113	1.64311	1.13074
5	1.36042	2.56184	2.0318	1.23675	0.671378	1.25442	1.18375	1.66078		2.24382	1.9258	6.51943	2.4735	1.60777	1.27208	2.89753	1.69611
6	1.13074	2.19081	1.81979	0.883392	1.14841	1.74912	1.07774	0.848057		1.59011	1.87279	2.93286	1.37809	1.64311	1.99647	2.06714	1.81979
7	0	0	0	0	0	0	0	0		0	0	0	0	0	0	0	0
8	0.777385	1.18375	0.954064	1.21908	0.724382	0.90106	0.865724	0.883392		1.13074	1.09541	1.90813	1.28975	1.4841	1.16608	1.46643	0.795053
9	0.671378	1.18375	1.13074	1.36042	0.918728	1.0424	1.00707	1.13074		1.23675	1.0424	3.25088	1.25442	0.971731	1.76678	1.66078	1.14841
11	3.12721	2.36749	1.55477	2.98587	2.27915	2.19081	1.4311	1.30742		1.90813	2.59717	3.32155	2.38516	3.25088	2.77385	4.04594	3.16254
TRYPTOPHAN
Abundance relative to internal standard
Time (months)	WT									Polg
3	0.2285	0.145918	0.319595	0.190928	0.22692	0.169065	0.226507	0.197083		0.31623	0.222173	0.362945	0.196678	0.163827	0.188409	0.23078	0.227313
4	0.33	0.36	0.29	0.39	0.35	1.33	0.6	0.43		0.27	0.4	0.34	0.37	0.34	0.23	0.25	0.26
5	0.33	0.29	0.49	0.24	0.83	0.37	0.26	0.34			0.46	0.51	0.32	0.23	0.29	0.34	0.26
6	0.49	0.62	0.58	0.35	0.38	0.42	0.42	0.55		0.37	0.36	0.41	0.27	0.51	0.44	0.77	0.53
7	0.36	0.46	0.67	2.6	1.19	0.63	0.6	0.49			0.61	0.72	0.52	0.62	0.53	0.57	1.69
8	0.46	0.42	0.26	0.55	0.29	0.38	0.34	0.42		0.25	0.15	0.31	0.22	0.16	0.25	0.26	0.23
9	1	0.850411	0.633919	0.641008	0.586975	0.95665	0.749433	0.697969		0.31614	0.432525	1.57996	0.327865	0.434681	0.532247	0.53754	0.506836
11	0.3	0.432861	0.584263	0.449419	1.46557	0.298766	0.356676	0.340022		0.231017	0.247052	0.308741	0.480151	0.217058	0.258797	0.326634	0.260975
Values when normalized to WT 3 months (i.e. set WT 3 month vales to 1)
Time (months)	WT									Polg
3	1.07245	0.684854	1.49999	0.896104	1.06503	0.793492	1.06309	0.924992		1.4842	1.04275	1.70345	0.923091	0.768908	0.884282	1.08315	1.06687
4	1.54883	1.68963	1.36109	1.83043	1.6427	6.24224	2.81605	2.01817		1.26722	1.87737	1.59576	1.73656	1.59576	1.07949	1.17335	1.22029
5	1.54883	1.36109	2.29977	1.12642	3.89553	1.73656	1.22029	1.59576		0	2.15897	2.39364	1.50189	1.07949	1.36109	1.59576	1.22029
6	2.29977	2.90992	2.72218	1.6427	1.7835	1.97123	1.97123	2.58138		1.73656	1.68963	1.9243	1.26722	2.39364	2.0651	3.61393	2.48751
7	1.68963	2.15897	3.14459	12.2029	5.58516	2.95685	2.81605	2.29977		0	2.86298	3.37926	2.44058	2.90992	2.48751	2.67525	7.93187
8	2.15897	1.97123	1.22029	2.58138	1.36109	1.7835	1.59576	1.97123		1.17335	0.704012	1.45496	1.03255	0.750946	1.17335	1.22029	1.07949
9	4.69341	3.99133	2.97524	3.00852	2.75492	4.48995	3.5174	3.27586		1.48378	2.03002	7.41541	1.53881	2.04014	2.49806	2.5229	2.37879
11	1.40802	2.0316	2.74219	2.10931	6.87855	1.40223	1.67403	1.59586		1.08426	1.15952	1.44905	2.25355	1.01874	1.21464	1.53303	1.22486
