# Supplementary material for: Progressive alterations in amino acid and lipid metabolism correlate with peripheral neuropathy in PolgD257A mice
Source: Sci Adv. 2021 Oct 15;7(42):eabj4077. doi: 10.1126/sciadv.abj4077 (PMC8519573; doi:10.1126/sciadv.abj4077)
Supplement: Supplementary file 2 — Tables S1 to S5 [file sciadv.abj4077_tables_s1_to_s5.zip › sciadv.abj4077_table_s2.xlsx]

## Sheet: Supp Table 2
Supplemental Table 2. Tissue metabolite abundance and fold-change (Polg/WT) as shown in Fig. 3D
Abundance per mg protein, relative to internal standard
LIVER	WT									Polg
Lac	2144.97	1753.5	2005.98	1683.52	1876.83	1955.98	1593.35	1408.4		744.347	2133.09	2149.82	1752.64	2048.34	1573.69	1642.49
Pyr	19.1143	17.3852	25.1232	18.4532	23.3655	27.1903	17.1248	19.8107		11.057	29.7833	27.7263	21.6445	19.2152	19.9719	20.1404
Cit	16.504	6.19193	23.4458	4.97849	9.69032	21.9761	9.32318	12.2198		6.28582	28.1652	22.5499	102.77	15.2279	13.9042	71.2579
aKG	3.37621	2.62957	3.18537	2.37198	3.3755	4.50701	2.48705	3.2594		1.70144	3.33586	2.99643	3.11054	2.00164	2.39254	2.86268
Suc	275.313	267.732	224.423	190.138	218.858	230.142	222.047	200.863		206.097	582.927	572.396	431.8	494.4	363.297	522.271
Fum	119.254	134.149	117.012	79.5053	125.584	157.075	103.45	117.663		176.726	426.781	429.04	415.096	354.788	259.231	355.945
Mal	80.7841	64.1304	74.6773	36.4382	49.8233	65.2741	43.7357	46.2971		91.8532	208.783	232.469	214.245	161.588	104.844	183.433
2-HG	17.5814	13.4283	13.9694	14.1366	13.0813	14.2086	10.7806	10.1062		3.81181	5.72502	6.43386	3.99359	4.27666	4.42115	3.85128
Abundance per mg protein, relative to internal standard
KIDNEY	WT									Polg
Lac	3787.69	3912.07	3890.26	3106.1	3588.09	3305.75	3306.56	3360.94		5027.81	5339.07	4996.63	5800.14	5112.8	4764.96	4118.39
Pyr	220.217	192.749	179.718	230.245	282.932	210.824	208.871	224.403		299.291	402.041	232.807	380.402	346.579	294.748	183.167
Cit	44.6207	106.434	22.8167	36.121	36.3557	86.3841	158.191	60.8189		103.938	44.0207	184.465	84.6755	39.2396	120.31	136.961
aKG	3.23467	7.66045	3.73078	8.75083	5.18631	8.24612	13.7562	5.01615		17.4668	11.7145	11.3038	8.23469	7.07596	17.6719	8.91279
Suc	527.815	465.356	1020.47	641.003	486.765	509.874	631.989	520.959		1932.58	1190.16	1231.25	1629.12	1241.44	1339.65	1221.48
Fum	897.082	855.739	734.175	1170.51	977.141	939.131	938.355	818.992		2405.91	2173.2	1652.68	1373.25	1488.02	1519.13	2043.01
Mal	452.292	492.844	464.872	553.642	441.327	436.914	473.156	390.2		974.628	850.72	683.621	599.122	592.195	723.453	725.5
2-HG	51.2153	51.3065	51.5298	51.7394	50.4356	59.9346	49.2099	60.8646		76.2762	34.75	56.496	34.2572	36.5028	34.7432	39.3086
Abundance per mg protein, relative to internal standard
SK MUSCLE	WT									Polg
Lac	2369.44	2980.35	2277.36	2741.06	2489.1	2897.84	2607.01	1963.88		2994.13	2753.26	2465.79	2713.9	3316.47	2917.51	2989.14
Pyr	87.7084	225.703	203.257	70.4991	121.016	115.658	131.391	88.441		81.6493	134.617	83.1478	151.953	163.066	138	109.561
Cit	110.513	110.571	95.1642	87.6883	92.7571	73.9496	91.6288	114.59		93.7866	126.468	83.3155	111.598	186.527	85.9269	73.5477
aKG	12.2648	13.1412	10.8983	12.6615	11.1121	12.6796	11.2342	9.77506		11.4977	13.7807	10.406	11.4852	16.3942	11.1317	12.2203
Suc	579.089	812.471	629.225	765.877	654.724	722.258	714.255	608.668		540.426	361.623	241.954	260.935	402.032	242.833	303.62
Fum	388.858	538.021	455.582	372.446	347.495	398.377	416.878	471.255		404.033	181.964	197.492	260.83	487.748	175.251	194.025
Mal	108.179	148.083	149.338	108.679	96.8752	106.981	113.567	160.514		143.119	123.622	81.0714	97.6034	166.002	89.2481	95.2645
2-HG	27.1814	29.0184	29.1164	26.4413	19.9766	24.8866	22.3385	41.8406		45.5722	39.899	26.898	30.7041	44.0596	24.2355	29.1466
Fold-Change of Polg to WT (Figure 3D)
	Liver								Kidney								Heart
Lac	0.41288	1.1832	1.19248	0.97217	1.13619	0.87291	0.911067		1.42343	1.51155	1.4146	1.64208	1.44749	1.34901	1.16596		1.17844	1.08364	0.970496	1.06815	1.30531	1.14828	1.17648
Pyr	0.527884	1.42191	1.32371	1.03335	0.917372	0.953497	0.961545		1.36822	1.83794	1.06428	1.73902	1.5844	1.34745	0.837356		0.625861	1.03187	0.637347	1.16475	1.24994	1.0578	0.839809
Cit	0.481997	2.15971	1.72912	7.88043	1.16767	1.06618	5.46406		1.50705	0.638279	2.67465	1.22775	0.568955	1.74444	1.98587		0.965799	1.30234	0.85797	1.14922	1.92083	0.884861	0.757382
aKG	0.540309	1.05934	0.951546	0.987782	0.63564	0.759773	0.909073		2.51405	1.6861	1.62699	1.18524	1.01846	2.54356	1.28284		0.98096	1.17575	0.887824	0.979898	1.39873	0.949733	1.04261
Suc	0.901209	2.54899	2.50294	1.88815	2.16188	1.5886	2.28376		3.21812	1.98185	2.05027	2.71281	2.06724	2.23078	2.03401		0.787999	0.527285	0.352794	0.380471	0.586206	0.354077	0.44271
Fum	1.48246	3.58004	3.59898	3.48202	2.97613	2.17454	2.98583		2.62542	2.37148	1.80347	1.49854	1.62379	1.65773	2.22941		0.953776	0.42955	0.466208	0.615725	1.1514	0.413704	0.458024
Mal	1.59343	3.62188	4.03277	3.71663	2.80316	1.81879	3.18211		2.10432	1.83679	1.47601	1.29356	1.27861	1.56201	1.56643		1.15393	0.996733	0.65366	0.786953	1.33844	0.719587	0.768095
2-HG	0.284219	0.426873	0.479726	0.297773	0.318879	0.329653	0.287162		1.43162	0.652221	1.06037	0.642972	0.685121	0.652094	0.737781		1.65117	1.44562	0.974566	1.11247	1.59637	0.878097	1.05604
