# Supplementary material for: Progressive alterations in amino acid and lipid metabolism correlate with peripheral neuropathy in PolgD257A mice
Source: Sci Adv. 2021 Oct 15;7(42):eabj4077. doi: 10.1126/sciadv.abj4077 (PMC8519573; doi:10.1126/sciadv.abj4077)
Supplement: Supplementary file 2 — Tables S1 to S5 [file sciadv.abj4077_tables_s1_to_s5.zip › sciadv.abj4077_table_s3.xlsx]

## Sheet: Supp Table 3
Supplemental Table 3. Tissue amino acid concentration and fold-change (Polg/WT) as shown in Fig. 3E
Concentration (nmol/mg protein)
LIVER	WT									Polg
Ala	216.2	186.4	185.6	167.2	164.8	174.3	178.1	140.8		82.2	212.6	305.4	220.7	242	172.6	230.9
Asn	4.6	4.1	4.5	4	3.5	3	3	3.5		1.7	4.8	5.9	3.9	4.7	4	5.4
Asp	12.5	11	19.8	8.5	9.1	13.2	7.1	9.4		8.9	30.2	42.7	33	24.3	19.1	31.1
Gln	149.2	114.7	155.1	123.4	128.6	118	121.4	93.1		72.7	221.7	258.7	193.1	231.7	204	200.7
Glu	305.8	393.2	276	395.5	307.3	408.4	312.9	336.2		180.3	1050.8	833.3	1022.1	611	1035.5	1399.8
Gly	140	112.4	121.6	90.9	115.3	104.1	90.5	84.5		37	89.9	114.9	57.5	74.7	75.9	66.5
His	23.2	17.6	21.9	24.5	23.2	21.3	16.6	16.6		11.4	27.6	38.8	28.8	33.1	29.2	30.6
Ile	8.8	9.6	9.3	8.3	9.2	8	7.4	7.6		4	8.6	14.4	8.4	8.3	9.6	10
Leu	18.1	18	17.3	16.8	16.2	14.8	13.6	14.8		7.5	15.6	23.3	13.7	14.4	16.1	19.8
Lys	26.5	24.4	20.1	22.8	15.7	16.9	16.2	18.8		7.1	17.1	26.6	18.1	24.7	15.6	20.4
Met	3.9	3.5	3.4	3.4	3.1	3.2	2.4	3.3		1.5	4.2	4.2	2.8	2.9	2.4	3.6
Phe	6.9	5.8	5.9	5.9	5.8	4.9	4.6	4.8		2.1	5.4	6.6	4	4.7	4.6	6.2
Pro	17.8	17.1	15.5	15.8	11.2	10.6	13.1	14.9		7.7	15.7	22	13.9	19.9	15.8	21.7
Ser	17.7	12.8	15.3	11.4	14.6	12.5	13.9	12.9		6.2	17.8	24.9	18.4	17.8	15.6	19.6
Thr	18.6	13.5	16.4	15.6	13.7	11.9	13.4	12.3		5.7	13	18.2	13.7	15.8	14.6	15.1
Trp	2.3	2.9	3	2.2	2.6	2.5	1.8	2.2		0.9	2.4	2.8	1.4	1.6	1.9	2.4
Tyr	9.2	7.8	7.4	6.3	6.2	6.4	6.5	6		2.8	5.5	9.4	4.2	4.3	4.4	5
Val	24.8	26.4	25.7	24.6	22.6	21.7	18.9	21.6		9.5	19.9	30.8	18.7	18.5	21.9	27.9
Concentration (nmol/mg protein)
KIDNEY	WT									Polg
Ala	126.2	99.6	127.7	107.6	86.5	92.3	102.8	97.1		214.8	207.7	232.7	247.8	253	240.3	167.3
Asn	16.6	12.3	14.7	14.8	11.7	10.9	12.8	11.6		18.1	14.9	16	13.8	14.7	15	15.4
Asp	705.7	1134.1	441	552	983	1038.9	2540.9	739.9		1777.7	2366.5	1187.4	1186.9	1862.1	2576.2	404.7
Gln	115	81.9	114.3	99.3	87	79.2	84.5	72.5		126.5	76.7	112.2	75.3	78.8	132	70.8
Glu	895	1194.3	967	1050.2	1207.3	1304.3	1829.7	1143.6		2514.9	1898.7	1837	807.1	1010.2	2257.9	855.2
Gly	651.6	553.5	659.2	564.6	567.1	478.9	549	567		635.4	480.8	546.6	480	481.5	542.9	330.3
His	17.4	13.1	17.1	17.8	15.5	13.4	14.6	13		25.4	16.9	22.4	24.5	24.8	24.9	19.3
Ile	18.7	15.8	20.5	20.2	15.4	15.7	17.8	16.5		26.3	19	27.1	23.6	20.7	23.6	23.3
Leu	43.1	35.4	46.1	44.6	33.8	33	39.3	38		52.2	36	46.5	41.1	37.2	42.7	45.3
Lys	46.6	37.4	48.3	45.9	37.6	37.1	38.9	39.4		39.4	32.9	40.2	34.3	31.5	31.1	32.3
Met	17.1	13.5	16.5	17.4	12.1	12.2	14.6	15.6		19.1	12.8	16.3	12.6	12	13.7	12.9
Phe	17.7	15.2	18.4	17.4	14.4	14.2	14.9	14.4		18.5	15.2	13.9	14.6	13.8	13.5	17.8
Pro	22.5	16.7	19.1	19.2	16.5	16.3	18.6	18.6		37.8	28.3	37.3	33.3	36.3	42.8	30.5
Ser	46.8	35.2	38.9	38.7	34	31.1	35.5	33.7		62.3	46.2	57.3	53.8	57.4	60.7	41.9
Thr	38.2	29.7	35.2	36.1	26.8	28.3	32.4	30.7		55	43.1	51.4	50.7	55.7	62.9	38.8
Trp	6.6	7.9	7.6	7.5	6.6	7	7.3	6.9		7.9	6.3	9.2	4.8	4.6	11.3	6.1
Tyr	28.6	27	27.5	26.5	18.4	21.6	26.2	24.6		21.8	17.4	20.9	16.7	13.4	15.2	16.7
Val	44.1	38.7	47	47.7	31.3	33.5	39.7	37.4		58.6	42	50.7	48.3	43.1	52	57.4
Concentration (nmol/mg protein)
SK MUSCLE	WT									Polg
Ala	222.7	228.3	205.3	261.8	208.7	219.8	209.4	227.4		227.6	263	244.2	285.4	337.7	227.2	100.3
Asn	7	7.1	6.5	7.7	5	5.5	6.8	8.7		8.3	8.3	6.4	7.9	12.8	9.2	10.2
Asp	13.9	15.5	18.2	13	9.9	11.4	12.9	72.1		19	17.7	7.2	11.7	33.5	11.2	8.9
Gln	165.1	134.7	174.5	143.1	108.8	125.7	134.2	160.4		184.3	165.3	141.2	202.4	346.1	162.1	90.7
Glu	130.4	160.9	186.9	105.9	74.8	94.6	116.8	182.9		166.4	111.4	49.5	75.1	187.7	66.4	29
Gly	159.8	151.4	104.1	158.8	143.1	149	141.3	136.5		148.3	168.3	170.5	235.8	197.3	168.3	129.5
His	13.1	12.9	13.7	13.9	12	12.4	13.1	14.5		16.6	19.2	13.9	18.1	23.2	15	13.6
Ile	10.2	10.2	10.3	14	9.4	10.3	11.8	9.5		15	12.1	13.5	16.1	17.1	16.1	18.1
Leu	18	17.6	17.6	23.9	14.8	17.2	20.2	17		24.9	18.2	19.3	23.8	25.2	25.5	30.8
Lys	30.9	31.7	41.5	37.4	24	33.9	30.6	35.1		46.2	38.6	35.6	47.3	52.3	29.3	23
Met	9.2	7.5	7.6	9.9	5.8	6.8	7.8	8.2		7.9	7.3	7.2	7.5	8.5	8.2	8.5
Phe	10.7	11.4	10	12.9	9.3	10.7	10.6	9.6		8.9	8.5	7.3	8.6	9.4	8.9	12.5
Pro	15.6	18.6	13.1	20.5	13.7	15.7	16.5	19.6		32	33.6	30.6	35.2	39.7	34.9	35.5
Ser	22.1	20.2	17.6	21.8	17.7	19	20.2	23.5		31	37.9	32.2	39.7	66.5	41.1	22.2
Thr	29.5	26.8	24.2	32	20.1	23	23.7	26.5		37.2	43.9	36	50.2	60.8	50.1	26.8
Trp	3	4.4	3.5	3.9	3.1	3.8	3.8	3.4		3	2.4	1.8	2	2.3	2.3	3.3
Tyr	20.5	21.5	16.2	19.2	11.2	16	19.4	17.5		11.4	9.2	9.3	8.9	8.2	9.1	9.4
Val	33.9	34.8	31.4	45.3	25.7	28.9	32.8	31.2		42.8	34.8	34.8	38.5	41.1	43.5	47.9
Fold-Change of Polg to WT (Figure 3E)
	Liver								Kidney								Heart
Ala	0.465261	1.20334	1.7286	1.24919	1.36975	0.976935	1.30692		2.0462	1.97857	2.21672	2.36056	2.4101	2.28912	1.59371		1.02097	1.17977	1.09544	1.28025	1.51486	1.01918	0.449927
Asn	0.450331	1.27152	1.56291	1.03311	1.24503	1.0596	1.43046		1.37381	1.13093	1.21442	1.04744	1.11575	1.13852	1.16888		1.22284	1.22284	0.94291	1.1639	1.88582	1.35543	1.50276
Asp	0.785872	2.66667	3.77042	2.91391	2.1457	1.68653	2.74614		1.74809	2.32708	1.16762	1.16713	1.83109	2.53329	0.39796		0.910725	0.848412	0.345117	0.560815	1.60575	0.536848	0.426603
Gln	0.579571	1.76741	2.06238	1.53941	1.84714	1.62631	1.6		1.37931	0.836309	1.22339	0.821044	0.859207	1.43928	0.771978		1.286	1.15342	0.985259	1.4123	2.415	1.13109	0.632883
Glu	0.527328	3.0733	2.43717	2.98936	1.78701	3.02855	4.09403		2.09763	1.58367	1.53221	0.673186	0.842588	1.88327	0.713306		1.26396	0.846183	0.375997	0.570452	1.42575	0.504368	0.220281
Gly	0.344466	0.83696	1.06971	0.535319	0.69545	0.706622	0.619109		1.10723	0.837831	0.952493	0.836437	0.839051	0.946045	0.575573		1.03706	1.17692	1.19231	1.64895	1.37972	1.17692	0.905594
His	0.553062	1.33899	1.88235	1.39721	1.60582	1.41662	1.48454		1.66694	1.10911	1.47006	1.60788	1.62756	1.63413	1.26661		1.25758	1.45455	1.05303	1.37121	1.75758	1.13636	1.0303
Ile	0.469208	1.0088	1.68915	0.985337	0.973607	1.1261	1.17302		1.49644	1.08108	1.54196	1.34282	1.17781	1.34282	1.32575		1.40023	1.12952	1.26021	1.50292	1.59627	1.50292	1.68961
Leu	0.462963	0.962963	1.43827	0.845679	0.888889	0.993827	1.22222		1.33291	0.919247	1.18736	1.04947	0.949888	1.09033	1.15672		1.36159	0.995215	1.05537	1.30144	1.37799	1.3944	1.68421
Lys	0.351921	0.847584	1.31846	0.89715	1.22429	0.773234	1.01115		0.951691	0.794686	0.971014	0.828502	0.76087	0.751208	0.780193		1.39419	1.16484	1.07431	1.42739	1.57827	0.884195	0.694078
Met	0.458015	1.28244	1.28244	0.854962	0.885496	0.732824	1.09924		1.28403	0.860504	1.0958	0.847059	0.806723	0.921008	0.867227		1.00637	0.929936	0.917197	0.955414	1.0828	1.04459	1.0828
Phe	0.376682	0.96861	1.18386	0.717489	0.843049	0.825112	1.11211		1.16904	0.960506	0.878357	0.922591	0.872038	0.853081	1.1248		0.835681	0.798122	0.685446	0.807512	0.882629	0.835681	1.17371
Pro	0.531034	1.08276	1.51724	0.958621	1.37241	1.08966	1.49655		2.05017	1.53492	2.02305	1.8061	1.96881	2.32136	1.65424		1.92048	2.0165	1.83646	2.11253	2.3826	2.09452	2.13053
Ser	0.446445	1.28173	1.79298	1.32493	1.28173	1.12331	1.41134		1.69581	1.25757	1.55971	1.46444	1.56244	1.65226	1.14052		1.52992	1.87045	1.58914	1.95928	3.28192	2.02838	1.09562
Thr	0.395147	0.901213	1.2617	0.94974	1.09532	1.01213	1.04679		1.7094	1.33955	1.59751	1.57576	1.73116	1.95493	1.20591		1.44606	1.70651	1.39942	1.95141	2.36346	1.94752	1.04179
Trp	0.369231	0.984615	1.14872	0.574359	0.65641	0.779487	0.984615		1.10105	0.878049	1.28223	0.66899	0.641115	1.57491	0.850174		0.83045	0.66436	0.49827	0.553633	0.636678	0.636678	0.913495
Tyr	0.401434	0.78853	1.34767	0.602151	0.616487	0.630824	0.716846		0.870259	0.694611	0.834331	0.666667	0.53493	0.606786	0.666667		0.644523	0.520141	0.525795	0.50318	0.463604	0.514488	0.531449
Val	0.407944	0.854536	1.3226	0.803006	0.794418	0.940419	1.19807		1.46775	1.05197	1.26988	1.20977	1.07952	1.30244	1.4377		1.29697	1.05455	1.05455	1.16667	1.24545	1.31818	1.45152
