# Supplementary material for: Progressive alterations in amino acid and lipid metabolism correlate with peripheral neuropathy in PolgD257A mice
Source: Sci Adv. 2021 Oct 15;7(42):eabj4077. doi: 10.1126/sciadv.abj4077 (PMC8519573; doi:10.1126/sciadv.abj4077)
Supplement: Supplementary file 2 — Tables S1 to S5 [file sciadv.abj4077_tables_s1_to_s5.zip › sciadv.abj4077_table_s4.xlsx]

## Sheet: Supp Table 4
Supplemental Table 4. Tissue nucleotide phosphate abundance and fold-change (Polg/WT) as shown in Fig.4I
Abundance per µg protein, relative to internal standard
		WT									POLG
LIVER	ATP	0.0188136	0.0129375	0.0126835	0.022828	0.0377023	0.0279023	0.00711703	0.0215591		0.00141763	0.00175138	0.000398755	0.000711777	0.00054264	0.000137588	0.00083366
	ADP	0.123119	0.115907	0.0748754	0.101022	0.0886981	0.0741211	0.0484993	0.127444		0.035335	0.0479892	0.0277749	0.0251709	0.012974	0.0213128	0.0690895
	AMP	0.471769	0.412414	0.279057	0.266012	0.190442	0.158777	0.20044	0.336244		0.996347	0.629567	0.618516	0.496836	0.650128	0.467232	0.657521
Values normalized to WT (i.e. WT values set to 1)
		WT									POLG
LIVER	ATP	0.931693	0.640695	0.628118	1.1305	1.8671	1.38179	0.352451	1.06766		0.0702045	0.0867323	0.0197473	0.0352488	0.0268728	0.00681367	0.0412848
	ADP	1.30685	1.23029	0.794764	1.0723	0.941485	0.786758	0.514795	1.35276		0.375063	0.509381	0.294816	0.267176	0.137713	0.226225	0.73335
	AMP	1.63019	1.42509	0.96428	0.919203	0.658071	0.548654	0.692619	1.16189		3.44287	2.17546	2.13728	1.71681	2.24651	1.61451	2.27206
