# Supplementary material for: Progressive alterations in amino acid and lipid metabolism correlate with peripheral neuropathy in PolgD257A mice
Source: Sci Adv. 2021 Oct 15;7(42):eabj4077. doi: 10.1126/sciadv.abj4077 (PMC8519573; doi:10.1126/sciadv.abj4077)
Supplement: Supplementary file 2 — Tables S1 to S5 [file sciadv.abj4077_tables_s1_to_s5.zip › sciadv.abj4077_table_s5.xlsx]

## Sheet: Supp Table 5
Supplemental Table 5. Tissue purine catabolism intermediate abundance and fold-change (Polg/WT) as shown in Fig. 5G and Fig. S4K
Abundance per µg protein, relative to internal standard
LIVER	WT									POLG
Adenosine	0.00381995	0.00382234	0.00299191	0.00305988	0.00168606	0.00125892	0.00209532	0.00353482		0.00778045	0.0055063	0.00552548	0.00464051	0.00521656	0.00482398	0.00627821
Adenine	0.0607306	0.061185	0.0467023	0.0455555	0.0269435	0.0213685	0.031527	0.0547849		0.117317	0.0762352	0.0838935	0.0618453	0.0803642	0.0669854	0.0810324
GMP	0.0469286	0.0426341	0.0297264	0.0311686	0.0254836	0.0163638	0.0179927	0.0343894		0.042912	0.0356866	0.0280736	0.027073	0.0236828	0.0238852	0.033364
Guanosine	0.00679308	0.005425	0.00479363	0.00576405	0.00362742	0.0026402	0.00286276	0.00579538		0.00428734	0.00390966	0.00381976	0.00277943	0.00371283	0.00289566	0.00438209
IMP	0.0389685	0.0329312	0.0178383	0.0174178	0.0182755	0.0130433	0.0162043	0.022405		0.0654532	0.125754	0.0872694	0.0508311	0.0865365	0.0616493	0.0694811
Inosine	0.0320435	0.0507196	0.0214265	0.0205052	0.0123004	0.00863992	0.0243378	0.0306614		0.0603333	0.0865616	0.0661498	0.0271314	0.0913893	0.0508628	0.0553486
Hypoxanthine	0.00757421	0.0105567	0.00543049	0.0047457	0.0028484	0.00210687	0.00514887	0.00699391		0.0208291	0.0188254	0.0170259	0.00878231	0.0249532	0.0143288	0.0170625
Xanthine	0.0433261	0.0591279	0.0309637	0.0289417	0.0171794	0.0131097	0.0314672	0.0447075		0.116256	0.109486	0.101	0.0455895	0.137596	0.0724284	0.0911216
Values normalized to WT (i.e. WT values set to 1) (Fig. 5H)
LIVER	WT									POLG
Adenosine	1.37228	1.37314	1.07481	1.09923	0.605702	0.452254	0.752725	1.26985		2.79505	1.97809	1.98497	1.66706	1.874	1.73297	2.25539
Adenine	1.39291	1.40334	1.07116	1.04486	0.617975	0.490108	0.723101	1.25654		2.69077	1.74853	1.92418	1.41848	1.84323	1.53637	1.85856
GMP	1.53432	1.39391	0.971897	1.01905	0.833182	0.535013	0.588268	1.12435		1.403	1.16677	0.917861	0.885146	0.774305	0.780923	1.09083
Guanosine	1.44144	1.15115	1.01717	1.22309	0.769713	0.560232	0.607458	1.22974		0.909743	0.829603	0.810525	0.589775	0.787837	0.614439	0.929849
IMP	1.76045	1.48771	0.805871	0.786872	0.82562	0.589249	0.732052	1.01217		2.95693	5.68109	3.94251	2.29636	3.9094	2.78509	3.1389
Inosine	1.27769	2.02237	0.85435	0.817617	0.49046	0.344505	0.970434	1.22258		2.4057	3.45152	2.63763	1.08182	3.64402	2.02808	2.20694
Hypoxanthine	1.33451	1.86	0.956806	0.836152	0.501864	0.371212	0.907188	1.23227		3.66991	3.31688	2.99982	1.54737	4.39654	2.5246	3.00627
Xanthine	1.28936	1.75961	0.921459	0.861285	0.511248	0.390137	0.936444	1.33047		3.45969	3.25824	3.00568	1.35671	4.09477	2.15542	2.71172
Abundance per µg protein, relative to internal standard
KIDNEY	WT									POLG
Adenosine	0.00234873	0.00354473	0.00419039	0.00506841	0.00658948	0.00397593	0.00598128			0.00562882	0.00504479	0.00609734	0.0060739	0.00540521	0.00565693	0.00340238
Adenine	0.0391716	0.0495672	0.0613184	0.0733682	0.0930668	0.061119	0.0860769			0.0809827	0.0719111	0.0858645	0.0934083	0.0734101	0.0819522	0.0508879
GMP	0.0128072	0.0106779	0.0126612	0.0157177	0.0169115	0.0116779	0.0133992			0.0170478	0.0160684	0.0159644	0.0141038	0.0176673	0.0204926	0.0183246
Guanosine	0.00156587	0.00306309	0.00258711	0.00378334	0.00448587	0.00335215	0.00464269			0.00391821	0.00352212	0.0036033	0.0047381	0.00330419	0.00400756	0.00264534
IMP	0.0428511	0.0315013	0.0303095	0.0477495	0.0328641	0.0297128	0.0401035			0.0407383	0.0453783	0.0416322	0.0279357	0.0378215	0.0472038	0.0336808
Inosine	0.0958591	0.117714	0.153637	0.179829	0.222723	0.19289	0.260916			0.157629	0.118427	0.154712	0.0888571	0.118232	0.116463	0.0682671
Hypoxanthine	0.0627367	0.0861185	0.124647	0.141907	0.173057	0.155733	0.210331			0.146407	0.0947456	0.146744	0.0636481	0.0883401	0.094957	0.0577338
Xanthine	0.0481315	0.0719199	0.0988695	0.108253	0.129256	0.119503	0.141403			0.143979	0.0988583	0.164224	0.102425	0.126575	0.117576	0.083368
Values normalized to WT (i.e. WT values set to 1) (Fig. S4I)
KIDNEY	WT									POLG
Adenosine	0.518664	0.782773	0.925353	1.11924	1.45514	0.877995	1.32083			1.243	1.11403	1.34646	1.34128	1.19362	1.24921	0.75134
Adenine	0.591349	0.748285	0.925684	1.10759	1.40497	0.922674	1.29945			1.22254	1.0856	1.29624	1.41012	1.10823	1.23718	0.768221
GMP	0.955225	0.796411	0.944337	1.1723	1.26134	0.871	0.999381			1.27151	1.19846	1.1907	1.05193	1.31771	1.52844	1.36674
Guanosine	0.466823	0.913181	0.771282	1.12791	1.33735	0.999359	1.3841			1.16812	1.05003	1.07423	1.41254	0.98506	1.19475	0.788642
IMP	1.17588	0.864429	0.831726	1.3103	0.901827	0.815352	1.10049			1.11791	1.24523	1.14243	0.766586	1.03786	1.29532	0.924239
Inosine	0.548407	0.673439	0.878954	1.0288	1.27419	1.10352	1.49269			0.901789	0.677518	0.885103	0.508349	0.676402	0.666282	0.390554
Hypoxanthine	0.460076	0.631546	0.914093	1.04066	1.2691	1.14206	1.54246			1.07367	0.694812	1.07614	0.46676	0.647837	0.696363	0.423388
Xanthine	0.469683	0.701818	0.964801	1.05636	1.26132	1.16615	1.37986			1.40499	0.964691	1.60255	0.999495	1.23516	1.14735	0.813533
